# Supplementary material for: Host response transcriptional profiling reveals extracellular components and ABC (ATP-binding cassette) transporters gene enrichment in typhoid fever-infected Nigerian children
Source: BMC Infect Dis. 2011 Sep 13;11:241. doi: 10.1186/1471-2334-11-241 (PMC3189140; doi:10.1186/1471-2334-11-241)
Supplement: Additional file 1 — Most differentially expressed genes for typhoid fever vs. other bacteremic infections. Log fold change and P value of top 96 S. Typhi infection-specific genes. [file 1471-2334-11-241-S1.XLS]

## Sheet: STyphivsOthers
Additional file 1: Most differentially expressed genes for typhoid fever vs. other bacteremic infections
Gene symbol	Gene name	Log Fold Change	P Value
ZNF467	zinc finger protein 467	5.55772	0.00950941
ITPK1	inositol 1,3,4-triphosphate 5/6 kinase	5.29639	1.35e-05
TNFSF9	tumor necrosis factor (ligand) superfamily, member 9	4.78156	2.16e-05
IL4	interleukin 4	4.68309	0.000295892
MYPOP	Myb-related transcription factor, partner of profilin	4.65976	6.14e-06
ETV7	ets variant 7	4.20993	0.0216246
KLRD1	killer cell lectin-like receptor subfamily D, member 1	4.1217	0.0190744
FBXL17	F-box and leucine-rich repeat protein 17	4.11633	1.53e-05
AIRE	autoimmune regulator	3.99171	0.00027362
VHL	von Hippel-Lindau tumor suppressor	3.94887	0.00228714
FAM117B	family with sequence similarity 117, member B	3.93812	0.000252425
C1orf21	chromosome 1 open reading frame 21	3.80774	0.000333011
MICB	MHC class I polypeptide-related sequence B	3.79026	0.00157397
IDO1	indoleamine 2,3-dioxygenase 1	3.76697	0.000554132
5-Se	septin 5	3.70911	0.0010456
C22orf32	chromosome 22 open reading frame 32	3.6961	3.76e-05
DRD4	dopamine receptor D4	3.67884	0.0261448
BMP8B	bone morphogenetic protein 8b	3.65177	0.00289155
IQSEC2	IQ motif and Sec7 domain 2	3.49587	0.0293402
ACSS1	acyl-CoA synthetase short-chain family member 1	3.45149	0.00232098
PYHIN1	pyrin and HIN domain family, member 1	3.45075	0.0047003
ADAM28	ADAM metallopeptidase domain 28	3.4504	0.0283566
PIP5K1C	phosphatidylinositol-4-phosphate 5-kinase, type I, gamma	3.43011	0.000711786
C22orf13	chromosome 22 open reading frame 13	3.39152	0.00316305
GGA1	golgi-associated, gamma adaptin ear containing, ARF binding protein 1	3.38928	8.26e-05
SLC12A7	solute carrier family 12 (potassium/chloride transporters), member 7	3.37018	0.00435385
MTMR14	myotubularin related protein 14	3.36704	0.000170963
C7orf41	chromosome 7 open reading frame 41	3.36485	0.00345921
CKB	creatine kinase, brain	3.35828	0.000354305
BAG2	BCL2-associated athanogene 2	3.3553	0.0197207
SLC6A19	solute carrier family 6 (neutral amino acid transporter), member 19	3.34254	0.00621935
PRKACB	protein kinase, cAMP-dependent, catalytic, beta	3.33164	0.00153832
KLRC1	killer cell lectin-like receptor subfamily C, member 1	3.29306	0.00648872
SUPT16H	suppressor of Ty 16 homolog (S. cerevisiae)	3.23267	0.013887
LEF1	lymphoid enhancer-binding factor 1	3.23118	0.000215415
FUT6	fucosyltransferase 6 (alpha (1,3) fucosyltransferase)	3.19	0.0220839
PAGE2B	P antigen family, member 2B	3.17762	0.0141755
YWHAG	tyrosine 3-monooxygenase/tryptophan 5-monooxygenase activation protein, gamma polypeptide	3.12097	0.000150381
ALS2CR4	amyotrophic lateral sclerosis 2 (juvenile) chromosome region, candidate 4	3.02558	0.000996766
RSU1	Ras suppressor protein 1	2.90826	0.00125647
RRAS2	related RAS viral (r-ras) oncogene homolog 2	2.90821	0.00256707
EXOC2	exocyst complex component 2	2.895	0.00737283
ANKRD23	ankyrin repeat domain 23	2.86034	0.00709035
ZNF37A	zinc finger protein 37A	2.85383	0.00732677
COL6A3	collagen, type VI, alpha 3	2.80855	0.0110193
GBP5	guanylate binding protein 5	2.78879	0.00366929
MT3	metallothionein 3	2.76902	0.000356863
CDK2	cyclin-dependent kinase 2	2.766	0.000840857
MCOLN2	mucolipin 2	2.74575	0.00784613
IGF1	insulin-like growth factor 1 (somatomedin C)	2.74123	0.00172497
BFSP1	beaded filament structural protein 1, filensin	2.73712	0.00768095
RORA	RAR-related orphan receptor A	2.73529	0.0187156
AR	androgen receptor	2.73201	0.00306016
COLQ	collagen-like tail subunit (single strand of homotrimer) of asymmetric acetylcholinesterase	2.72791	0.00182671
FAR1	fatty acyl CoA reductase 1	2.70395	0.0314301
PRKCA	protein kinase C, alpha	2.67552	0.00918921
TM7SF2	transmembrane 7 superfamily member 2	2.67541	0.0258006
MDFIC	MyoD family inhibitor domain containing	2.66803	0.00205729
PPP2R2B	protein phosphatase 2, regulatory subunit B, beta	2.66573	0.00335593
9-Se	septin 9	2.66382	0.0103793
NCRNA00115	non-protein coding RNA 115	2.65219	0.0138372
LOC100288797	hypothetical protein LOC100288797	-2.66298	0.00623364
GNAI2	guanine nucleotide binding protein (G protein), alpha inhibiting activity polypeptide 2	-2.67263	0.000528948
DNAJC7	DnaJ (Hsp40) homolog, subfamily C, member 7	-2.67571	0.000428812
RFX2	regulatory factor X, 2 (influences HLA class II expression)	-2.67797	0.00125744
CXCR1	chemokine (C-X-C motif) receptor 1	-2.68707	0.00175505
TP53I3	tumor protein p53 inducible protein 3	-2.6925	0.00429458
ZYX	zyxin	-2.70647	0.000663666
GPR84	G protein-coupled receptor 84	-2.70776	0.0439279
SMR3A	submaxillary gland androgen regulated protein 3A	-2.74282	0.00887878
CEBPE	CCAAT/enhancer binding protein (C/EBP), epsilon	-2.7936	0.00177884
ORM2	orosomucoid 2	-2.79965	0.00921321
PTAFR	platelet-activating factor receptor	-2.84947	0.000288704
LRG1	leucine-rich alpha-2-glycoprotein 1	-2.95456	0.00594616
ARHGEF40	Rho guanine nucleotide exchange factor (GEF) 40	-2.9565	0.00192048
VCAN	versican	-3.01227	0.000492689
PGD	phosphogluconate dehydrogenase	-3.09717	0.000793629
IGHM	immunoglobulin heavy constant mu	-3.10056	0.00272089
S100P	S100 calcium binding protein P	-3.14487	0.00907736
HK3	hexokinase 3 (white cell)	-3.15168	0.00323563
PSAP	prosaposin	-3.1888	0.000145779
NCF4	neutrophil cytosolic factor 4, 40kDa	-3.225	0.00139619
HCK	hemopoietic cell kinase	-3.25806	0.000219122
TNFRSF8	tumor necrosis factor receptor superfamily, member 8	-3.33559	0.000270222
CD177	CD177 molecule	-3.40691	0.00919826
CD14	CD14 molecule	-3.41149	0.000169904
CD163	CD163 molecule	-3.48044	0.00746276
HP	haptoglobin	-3.51921	0.00272646
MPO	myeloperoxidase	-3.5405	0.00337031
MARCO	macrophage receptor with collagenous structure	-3.55833	0.0105007
LTF	lactotransferrin	-3.58894	0.00312708
LCN2	lipocalin 2	-3.60775	0.00131982
ORM1	orosomucoid 1	-3.62244	0.00158405
HPR	haptoglobin-related protein	-3.7536	0.00169071
RETN	resistin	-4.23416	0.00443475
FOLR3	folate receptor 3 (gamma)	-5.32494	2.72e-05

## Sheet: Sheet1
Gene symbol	log Fold Change	P Value
ZNF467	5.55772	0.00950941
ITPK1	5.29639	1.35e-05
TNFSF9	4.78156	2.16e-05
IL4	4.68309	0.000295892
MYPOP	4.65976	6.14e-06
ETV7	4.20993	0.0216246
KLRD1	4.1217	0.0190744
FBXL17	4.11633	1.53e-05
AIRE	3.99171	0.00027362
VHL	3.94887	0.00228714
FAM117B	3.93812	0.000252425
C1orf21	3.80774	0.000333011
MICB	3.79026	0.00157397
IDO1	3.76697	0.000554132
C22orf32	3.6961	3.76e-05
DRD4	3.67884	0.0261448
BMP8B	3.65177	0.00289155
IQSEC2	3.49587	0.0293402
ACSS1	3.45149	0.00232098
PYHIN1	3.45075	0.0047003
ADAM28	3.4504	0.0283566
PIP5K1C	3.43011	0.000711786
C22orf13	3.39152	0.00316305
GGA1	3.38928	8.26e-05
SLC12A7	3.37018	0.00435385
MTMR14	3.36704	0.000170963
C7orf41	3.36485	0.00345921
CKB	3.35828	0.000354305
BAG2	3.3553	0.0197207
SLC6A19	3.34254	0.00621935
PRKACB	3.33164	0.00153832
KLRC1	3.29306	0.00648872
SUPT16H	3.23267	0.013887
LEF1	3.23118	0.000215415
FUT6	3.19	0.0220839
PAGE2B	3.17762	0.0141755
YWHAG	3.12097	0.000150381
ALS2CR4	3.02558	0.000996766
RSU1	2.90826	0.00125647
RRAS2	2.90821	0.00256707
EXOC2	2.895	0.00737283
ANKRD23	2.86034	0.00709035
ZNF37A	2.85383	0.00732677
RAVER1	2.82078	0.074432
KLRF1	2.81248	0.136088
COL6A3	2.80855	0.0110193
GBP5	2.78879	0.00366929
MT3	2.76902	0.000356863
CDK2	2.766	0.000840857
MCOLN2	2.74575	0.00784613
IGF1	2.74123	0.00172497
BFSP1	2.73712	0.00768095
RORA	2.73529	0.0187156
AR	2.73201	0.00306016
COLQ	2.72791	0.00182671
FAR1	2.70395	0.0314301
PRKCA	2.67552	0.00918921
TM7SF2	2.67541	0.0258006
FLCN	2.66803	0.0857146
MDFIC	2.66803	0.00205729
PPP2R2B	2.66573	0.00335593
NCRNA00115	2.65219	0.0138372
LOC100288797	-2.66298	0.00623364
GNAI2	-2.67263	0.000528948
DNAJC7	-2.67571	0.000428812
RFX2	-2.67797	0.00125744
CXCR1	-2.68707	0.00175505
TP53I3	-2.6925	0.00429458
ZYX	-2.70647	0.000663666
GPR84	-2.70776	0.0439279
SMR3A	-2.74282	0.00887878
CEBPE	-2.7936	0.00177884
ORM2	-2.79965	0.00921321
PTAFR	-2.84947	0.000288704
LRG1	-2.95456	0.00594616
ARHGEF40	-2.9565	0.00192048
VCAN	-3.01227	0.000492689
EFNB3	-3.081	0.0675828
PGD	-3.09717	0.000793629
IGHM	-3.10056	0.00272089
S100P	-3.14487	0.00907736
HK3	-3.15168	0.00323563
PSAP	-3.1888	0.000145779
NCF4	-3.225	0.00139619
HCK	-3.25806	0.000219122
TNFRSF8	-3.33559	0.000270222
CD177	-3.40691	0.00919826
CD14	-3.41149	0.000169904
CD163	-3.48044	0.00746276
HP	-3.51921	0.00272646
MPO	-3.5405	0.00337031
MARCO	-3.55833	0.0105007
LTF	-3.58894	0.00312708
LCN2	-3.60775	0.00131982
ORM1	-3.62244	0.00158405
HPR	-3.7536	0.00169071
RETN	-4.23416	0.00443475
FOLR3	-5.32494	2.72e-05
