# Supplementary material for: Host response transcriptional profiling reveals extracellular components and ABC (ATP-binding cassette) transporters gene enrichment in typhoid fever-infected Nigerian children
Source: BMC Infect Dis. 2011 Sep 13;11:241. doi: 10.1186/1471-2334-11-241 (PMC3189140; doi:10.1186/1471-2334-11-241)
Supplement: Additional file 2 — Top pathway clusters for typhoid fever vs. other bacteremic infections. Enrichment score and P value of top 10 S. Typhi infection-specific functional annotation clusters, including extracellular proteins/components and systemic defense/inflammatory response pathways. [file 1471-2334-11-241-S2.XLS]

## Sheet: STyphi_Others
Additional file 2: Top pathway clusters for typhoid fever vs. other bacteremic infections
Annotation Cluster 1	Enrichment Score: 2.724
Term	P Value	Genes
pyroglutamic acid	7.15e-05	LCN2, ORM1, COL6A3, IGHM, ORM2
Pyrrolidone carboxylic acid	0.000311	LCN2, ORM1, COL6A3, IGHM, ORM2
IPR002345:Lipocalin	0.00731592	LCN2, ORM1, ORM2
IPR000566:Lipocalin-related protein and Bos/Can/Equ allergen	0.0118166	LCN2, ORM1, ORM2
IPR012674:Calycin	0.0125372	LCN2, ORM1, ORM2
Annotation Cluster 2	Enrichment Score: 2.629
Term	P Value	Genes
acute phase	0.000365	ORM1, HP, ORM2, HPR, CD163
plasma	0.00107654	ORM1, LRG1, IGF1, HP, ORM2, HPR
liver	0.033109	ORM1, HP, ORM2, HPR
Annotation Cluster 3	Enrichment Score: 2.612
Term	P Value	Genes
disulfide bond	7.73e-05	MICB, DRD4, TNFRSF8, CXCR1, HP, IGHM, MARCO, FOLR3, LRG1, COL6A3, LTF, KLRF1, KLRD1, IL4, ADAM28, EFNB3, PSAP, IGF1, HPR, CD163, LCN2, ORM1, RETN, COLQ, MPO, VCAN, KLRC1, CD14, PTAFR, ORM2, BMP8B
disulfide bond	0.000118	MICB, DRD4, TNFRSF8, CXCR1, HP, IGHM, MARCO, LRG1, COL6A3, LTF, KLRF1, KLRD1, IL4, ADAM28, EFNB3, PSAP, IGF1, HPR, CD163, LCN2, ORM1, RETN, COLQ, MPO, VCAN, KLRC1, CD14, PTAFR, ORM2, BMP8B
GO:0005615~extracellular space	0.00130684	IL4, PSAP, IGF1, HP, TNFSF9, HPR, RETN, ORM1, COLQ, COL6A3, MPO, BMP8B, ORM2
GO:0005576~extracellular region	0.00232755	ADAM28, IL4, PSAP, IGF1, HP, IGHM, TNFSF9, HPR, CD163, LCN2, RETN, ORM1, FOLR3, COLQ, LRG1, COL6A3, MPO, LTF, VCAN, ORM2, CD14, BMP8B, SMR3A
Secreted	0.00436563	ADAM28, IL4, IGF1, HP, IGHM, HPR, CD163, LCN2, RETN, ORM1, FOLR3, LRG1, COL6A3, LTF, VCAN, ORM2, BMP8B, SMR3A
GO:0044421~extracellular region part	0.00491366	IL4, PSAP, IGF1, HP, TNFSF9, HPR, ORM1, RETN, COLQ, COL6A3, MPO, VCAN, BMP8B, ORM2
glycosylation site:N-linked (GlcNAc...)	0.0055736	GPR84, MICB, FUT6, DRD4, TNFRSF8, CXCR1, HP, IGHM, MARCO, FOLR3, LRG1, CD177, COL6A3, LTF, KLRD1, IL4, ADAM28, SLC12A7, PSAP, SLC6A19, HPR, CD163, LCN2, ORM1, MTMR14, MPO, VCAN, KLRC1, CD14, PTAFR, ORM2, BMP8B
glycoprotein	0.00978625	GPR84, MICB, FUT6, DRD4, TNFRSF8, CXCR1, HP, IGHM, MARCO, FOLR3, LRG1, CD177, COL6A3, LTF, KLRD1, IL4, ADAM28, SLC12A7, PSAP, SLC6A19, HPR, CD163, LCN2, ORM1, MTMR14, MPO, VCAN, KLRC1, CD14, PTAFR, ORM2, BMP8B
signal	0.0211834	MICB, TNFRSF8, HP, IGHM, FOLR3, CD177, LRG1, COL6A3, LTF, IL4, ADAM28, PSAP, IGF1, HPR, CD163, LCN2, ORM1, RETN, COLQ, MPO, VCAN, SMR3A, BMP8B, CD14, ORM2
signal peptide	0.022692	MICB, TNFRSF8, HP, IGHM, FOLR3, CD177, LRG1, COL6A3, LTF, IL4, ADAM28, PSAP, IGF1, HPR, CD163, LCN2, ORM1, RETN, COLQ, MPO, VCAN, SMR3A, BMP8B, CD14, ORM2
Annotation Cluster 4	Enrichment Score: 2.441
Term	P Value	Genes
GO:0006952~defense response	6.78e-05	IL4, CEBPE, HCK, DRD4, CXCR1, HP, IDO1, HPR, CD163, ORM1, MPO, LTF, PTAFR, CD14, ORM2
acute phase	0.000365	ORM1, HP, ORM2, HPR, CD163
GO:0006954~inflammatory response	0.0131929	ORM1, CXCR1, IDO1, ORM2, PTAFR, CD14, CD163
GO:0009611~response to wounding	0.0138224	ORM1, CXCR1, IGF1, VCAN, IDO1, ORM2, PTAFR, CD14, CD163
GO:0002526~acute inflammatory response	0.0209368	ORM1, IDO1, ORM2, CD163
GO:0006953~acute-phase response	0.0238437	ORM1, ORM2, CD163
Annotation Cluster 5	Enrichment Score: 1.593
Term	P Value	Genes
GO:0009617~response to bacterium	0.00539149	CEBPE, HCK, LTF, IDO1, PTAFR, CD14
GO:0006954~inflammatory response	0.0117552	ORM1, CXCR1, IDO1, ORM2, PTAFR, CD14, CD163
GO:0032496~response to lipopolysaccharide	0.0744208	IDO1, PTAFR, CD14
GO:0002237~response to molecule of bacterial origin	0.0899419	IDO1, PTAFR, CD14
Annotation Cluster 6	Enrichment Score: 1.314
Term	P Value	Genes
GO:0046496~nicotinamide nucleotide metabolic process	0.0227576	TP53I3, PGD, IDO1
GO:0006769~nicotinamide metabolic process	0.0227576	TP53I3, PGD, IDO1
GO:0009820~alkaloid metabolic process	0.0238353	TP53I3, PGD, IDO1
GO:0019362~pyridine nucleotide metabolic process	0.0249337	TP53I3, PGD, IDO1
nadp	0.0358157	TM7SF2, FAR1, TP53I3, PGD
GO:0006733~oxidoreduction coenzyme metabolic process	0.036994	TP53I3, PGD, IDO1
GO:0043603~cellular amide metabolic process	0.0423302	TP53I3, PGD, IDO1
GO:0006732~coenzyme metabolic process	0.060225	ACSS1, TP53I3, PGD, IDO1
GO:0019748~secondary metabolic process	0.0777891	TP53I3, PGD, IDO1
GO:0051186~cofactor metabolic process	0.10567	ACSS1, TP53I3, PGD, IDO1
oxidoreductase	0.119201	TM7SF2, FAR1, TP53I3, PGD, MPO, IDO1
GO:0055114~oxidation reduction	0.169383	TM7SF2, FAR1, TP53I3, NCF4, PGD, MPO, IDO1
Annotation Cluster 7	Enrichment Score: 1.075
Term	P Value	Genes
GO:0006979~response to oxidative stress	0.0710261	PRKCA, MICB, MPO, MT3
GO:0000302~response to reactive oxygen species	0.0711016	PRKCA, MPO, MT3
GO:0010035~response to inorganic substance	0.118038	PRKCA, MPO, LEF1, MT3
Annotation Cluster 8	Enrichment Score: 1.062
Term	P Value	Genes
duplication	0.00414814	PRKCA, LRG1, LTF, HP, ZYX, IGHM, HPR
GO:0019725~cellular homeostasis	0.0546596	PRKCA, SLC12A7, DRD4, LTF, HP, HPR, CKB, MT3
GO:0030003~cellular cation homeostasis	0.0612369	PRKCA, DRD4, LTF, HP, HPR, MT3
GO:0006873~cellular ion homeostasis	0.0674935	PRKCA, DRD4, LTF, HP, HPR, CKB, MT3
GO:0055082~cellular chemical homeostasis	0.0712102	PRKCA, DRD4, LTF, HP, HPR, CKB, MT3
GO:0048878~chemical homeostasis	0.0784212	PRKCA, DRD4, IGF1, LTF, HP, HPR, CKB, MT3
GO:0055080~cation homeostasis	0.0861157	PRKCA, DRD4, LTF, HP, HPR, MT3
GO:0050801~ion homeostasis	0.090737	PRKCA, DRD4, LTF, HP, HPR, CKB, MT3
GO:0030005~cellular di-, tri-valent inorganic cation homeostasis	0.147009	PRKCA, DRD4, LTF, HP, HPR
GO:0042592~homeostatic process	0.148218	PRKCA, SLC12A7, DRD4, IGF1, LTF, HP, HPR, CKB, MT3
GO:0055066~di-, tri-valent inorganic cation homeostasis	0.163708	PRKCA, DRD4, LTF, HP, HPR
GO:0006875~cellular metal ion homeostasis	0.317779	PRKCA, DRD4, MT3
GO:0055065~metal ion homeostasis	0.337075	PRKCA, DRD4, MT3
Annotation Cluster 9	Enrichment Score: 0.988
Term	P Value	Genes
domain:C-type lectin	0.0524366	VCAN, KLRD1, KLRC1
SM00034:CLECT	0.0597249	VCAN, KLRD1, KLRC1
IPR018378:C-type lectin, conserved site	0.0630558	VCAN, KLRD1, KLRC1
IPR001304:C-type lectin	0.0630558	VCAN, KLRD1, KLRC1
IPR016186:C-type lectin-like	0.081384	VCAN, KLRD1, KLRC1
Lectin	0.167687	VCAN, KLRD1, KLRC1
GO:0005529~sugar binding	0.266566	VCAN, KLRD1, KLRC1
GO:0030246~carbohydrate binding	0.275772	VCAN, KLRD1, CD14, KLRC1
Annotation Cluster 10	Enrichment Score: 0.909
Term	PValue	Genes
GO:0019320~hexose catabolic process	0.0614541	HK3, FUT6, PGD
GO:0046365~monosaccharide catabolic process	0.0646166	HK3, FUT6, PGD
GO:0046164~alcohol catabolic process	0.0812048	HK3, FUT6, PGD
GO:0044275~cellular carbohydrate catabolic process	0.0881726	HK3, FUT6, PGD
GO:0016052~carbohydrate catabolic process	0.133203	HK3, FUT6, PGD
GO:0019318~hexose metabolic process	0.309163	HK3, FUT6, PGD
GO:0005996~monosaccharide metabolic process	0.373068	HK3, FUT6, PGD
