# Supplementary material for: Host response transcriptional profiling reveals extracellular components and ABC (ATP-binding cassette) transporters gene enrichment in typhoid fever-infected Nigerian children
Source: BMC Infect Dis. 2011 Sep 13;11:241. doi: 10.1186/1471-2334-11-241 (PMC3189140; doi:10.1186/1471-2334-11-241)
Supplement: Additional file 3 — Most differentially expressed genes during acute vs. convalescent phase of typhoid fever. Log fold change and P value of top 100 up- and down- regulated genes during acute vs. convalescent phase of typhoid fever. [file 1471-2334-11-241-S3.XLS]

## Sheet: AcuteVsConva
Additional file 3: Most differentially expressed genes during acute vs. convalescent phase of typhoid fever
Gene symbol	Gene name	Log Fold Change	P Value
HCG18	HLA complex group 18	-2.54246	0.00327203
SRSF2	serine/arginine-rich splicing factor 2	-2.54384	0.00056791
ABCA7	ATP-binding cassette, sub-family A (ABC1), member 7	-2.55006	0.00350366
SNHG1	small nucleolar RNA host gene 1 (non-protein coding)	-2.55007	0.00232522
ITPR3	inositol 1,4,5-triphosphate receptor, type 3	-2.55131	0.00152137
KIAA2018	KIAA2018	-2.55566	0.000452395
ZNF7	zinc finger protein 7	-2.55576	0.000649401
NSUN5P1	NOP2/Sun domain family, member 5 pseudogene 1	-2.55613	0.000957082
RALGAPB	Ral GTPase activating protein, beta subunit (non-catalytic)	-2.55714	0.000199649
SPIB	Spi-B transcription factor (Spi-1/PU.1 related)	-2.55835	0.00100532
TNFRSF25	tumor necrosis factor receptor superfamily, member 25	-2.56339	0.00385392
KIAA0892	KIAA0892	-2.56593	0.00082213
CXorf65	chromosome X open reading frame 65	-2.56867	0.00348072
ARHGEF4	Rho guanine nucleotide exchange factor (GEF) 4	-2.57313	0.000349104
ZNF862	zinc finger protein 862	-2.57394	0.00133333
FAM156A	family with sequence similarity 156, member A	-2.57483	0.00175727
NACC1	nucleus accumbens associated 1, BEN and BTB (POZ) domain containing	-2.57768	0.000220471
BTNL8	butyrophilin-like 8	-2.58308	0.00124168
WDR91	WD repeat domain 91	-2.58685	0.000676785
MX2	myxovirus (influenza virus) resistance 2 (mouse)	-2.58692	0.000499055
PLXND1	plexin D1	-2.58714	0.00063702
ABCC5	ATP-binding cassette, sub-family C (CFTR/MRP), member 5	-2.59378	0.00106393
RBM6	RNA binding motif protein 6	-2.59576	0.0015349
C20orf106	chromosome 20 open reading frame 106	-2.59871	0.00435443
KIAA0467	KIAA0467	-2.60248	0.00142106
SNRNP200	small nuclear ribonucleoprotein 200kDa (U5)	-2.60286	0.000361506
NFIX	nuclear factor I/X (CCAAT-binding transcription factor)	-2.61007	0.00673316
CHKB	choline kinase beta	-2.61192	0.00142475
RRN3P3	RNA polymerase I transcription factor homolog (S. cerevisiae) pseudogene 3	-2.6131	0.00117356
DHX58	DEXH (Asp-Glu-X-His) box polypeptide 58	-2.61351	0.000383743
SMR3A	submaxillary gland androgen regulated protein 3A	-2.61379	0.0118261
SP5	Sp5 transcription factor	-2.61631	0.00586789
HMBOX1	homeobox containing 1	-2.61695	0.00149612
SDR39U1	short chain dehydrogenase/reductase family 39U, member 1	-2.6205	0.00109279
LAMP3	lysosomal-associated membrane protein 3	-2.6242	0.000401918
DDX42	DEAD (Asp-Glu-Ala-Asp) box polypeptide 42	-2.62941	0.000294903
CBX7	chromobox homolog 7	-2.63084	0.000156752
ATP2B4	ATPase, Ca++ transporting, plasma membrane 4	-2.63089	0.0008921
TRIM56	tripartite motif-containing 56	-2.63395	0.000929888
IL11RA	interleukin 11 receptor, alpha	-2.6391	0.00114106
KLF12	Kruppel-like factor 12	-2.6393	0.000784648
AHSA2	AHA1, activator of heat shock 90kDa protein ATPase homolog 2 (yeast)	-2.63964	0.00183709
MGC10814	hypothetical protein MGC10814	-2.64158	0.00484689
SLC26A11	solute carrier family 26, member 11	-2.6426	0.000598974
KIAA1683	KIAA1683	-2.64789	0.00205088
SPEG	SPEG complex locus	-2.65289	0.00741086
KIAA0355	KIAA0355	-2.65606	0.000234261
ENO3	enolase 3 (beta, muscle)	-2.65839	0.00116088
CD247	CD247 molecule	-2.65858	0.000636269
IL7R	interleukin 7 receptor	-2.66294	0.0170005
ABCD4	ATP-binding cassette, sub-family D (ALD), member 4	-2.66684	0.000752201
CHRNA4	cholinergic receptor, nicotinic, alpha 4	-2.67136	0.00102341
FASTKD1	FAST kinase domains 1	-2.67247	0.000242323
DOK1	docking protein 1, 62kDa (downstream of tyrosine kinase 1)	-2.68419	0.0188201
LOC390595	ubiquitin-associated protein 1-like	-2.68439	0.000829728
JMJD7-PLA2G4B	JMJD7-PLA2G4B readthrough	-2.68575	0.00153862
TBC1D2B	TBC1 domain family, member 2B	-2.68831	0.000453917
GPR183	G protein-coupled receptor 183	-2.70283	0.000787188
ENGASE	endo-beta-N-acetylglucosaminidase	-2.70566	0.00161448
MX1	myxovirus (influenza virus) resistance 1, interferon-inducible protein p78 (mouse)	-2.71043	0.00212266
CARKD	carbohydrate kinase domain containing	-2.71287	0.000789648
POLG2	polymerase (DNA directed), gamma 2, accessory subunit	-2.71694	0.00165859
LOC283663	hypothetical LOC283663	-2.71814	0.00199656
KRBA1	KRAB-A domain containing 1	-2.72808	0.00129787
ZNF234	zinc finger protein 234	-2.73062	0.000307313
C21orf96	chromosome 21 open reading frame 96	-2.73107	0.012915
RRP1	ribosomal RNA processing 1 homolog (S. cerevisiae)	-2.73158	0.00056482
GGT6	gamma-glutamyltransferase 6	-2.73742	0.0528718
FAM35A	family with sequence similarity 35, member A	-2.74125	0.000231271
WDR6	WD repeat domain 6	-2.75138	0.000362937
MLXIPL	MLX interacting protein-like	-2.7642	0.0027788
TCF7	transcription factor 7 (T-cell specific, HMG-box)	-2.77398	0.00187499
SRSF5	serine/arginine-rich splicing factor 5	-2.78244	0.000764732
SEC31B	SEC31 homolog B (S. cerevisiae)	-2.78397	0.00121735
MYH14	myosin, heavy chain 14, non-muscle	-2.80117	0.0331647
MYBL1	v-myb myeloblastosis viral oncogene homolog (avian)-like 1	-2.81403	0.000157297
TMEM158	transmembrane protein 158 (gene/pseudogene)	-2.83322	0.0659975
HBA1	hemoglobin, alpha 1	-2.83719	0.0213548
DYNC1H1	dynein, cytoplasmic 1, heavy chain 1	-2.84586	0.000781876
NCRNA00241	non-protein coding RNA 241	-2.85946	0.000546202
TNFRSF10B	tumor necrosis factor receptor superfamily, member 10b	-2.87338	0.0012975
MEI1	meiosis inhibitor 1	-2.88681	0.00181085
MUC20	mucin 20, cell surface associated	-2.89807	0.00251315
IFFO1	intermediate filament family orphan 1	-2.89932	0.000940001
ATHL1	ATH1, acid trehalase-like 1 (yeast)	-2.92062	0.00305494
CCDC84	coiled-coil domain containing 84	-2.93866	0.00237487
ENTPD6	ectonucleoside triphosphate diphosphohydrolase 6 (putative)	-2.95025	0.00015397
C11orf21	chromosome 11 open reading frame 21	-2.95167	0.021452
RPL10	ribosomal protein L10	-2.99919	0.0128534
HBA2	hemoglobin, alpha 2	-3.00598	0.0444374
CRY2	cryptochrome 2 (photolyase-like)	-3.01612	0.000126437
PNMA3	paraneoplastic antigen MA3	-3.0411	0.00450346
ERAP2	endoplasmic reticulum aminopeptidase 2	-3.05811	0.00322975
PARP10	poly (ADP-ribose) polymerase family, member 10	-3.0611	0.0321728
FRMD8	FERM domain containing 8	-3.08124	0.000537587
SCARNA17	small Cajal body-specific RNA 17	-3.1279	0.00132602
LOC100129637	hypothetical LOC100129637	-3.24575	0.00413434
HBB	hemoglobin, beta	-3.3901	0.0788812
KLK3	kallikrein-related peptidase 3	-3.46981	0.0066559
C19orf6	chromosome 19 open reading frame 6	-3.47273	0.000140184
