# Supplementary material for: Host response transcriptional profiling reveals extracellular components and ABC (ATP-binding cassette) transporters gene enrichment in typhoid fever-infected Nigerian children
Source: BMC Infect Dis. 2011 Sep 13;11:241. doi: 10.1186/1471-2334-11-241 (PMC3189140; doi:10.1186/1471-2334-11-241)
Supplement: Additional file 4 — Top pathway clusters for acute vs. convalescent phase of typhoid fever. Enrichment score and P value of top 10 functional annotation clusters during acute vs. convalescent phase of typhoid fever, with ATPase activity as the highest-ranking molecular function. [file 1471-2334-11-241-S4.XLS]

## Sheet: Acute_Conv
Additional file 4: Top pathway clusters for acute vs. convalescent phase of typhoid fever
Annotation Cluster 1	Enrichment Score: 1.949
Term	P Value	Genes
IPR003593:ATPase, AAA+ type, core	0.00332286	ABCA7, SNRNP200, ABCD4, DYNC1H1, ABCC5
SM00382:AAA	0.00638197	ABCA7, SNRNP200, ABCD4, DYNC1H1, ABCC5
IPR003439:ABC transporter-like	0.0178044	ABCA7, ABCD4, ABCC5
hsa02010:ABC transporters	0.0193512	ABCA7, ABCD4, ABCC5
IPR017871:ABC transporter, conserved site	0.0245815	ABCA7, ABCD4, ABCC5
Annotation Cluster 2	Enrichment Score: 1.829
Term	P Value	Genes
GO:0016887~ATPase activity	0.000110204	ABCA7, ATP2B4, SNRNP200, ABCD4, MYH14, DYNC1H1, DHX58, ABCC5, DDX42
GO:0042623~ATPase activity, coupled	0.000197868	ATP2B4, SNRNP200, ABCD4, MYH14, DYNC1H1, DHX58, ABCC5, DDX42
IPR003593:ATPase, AAA+ type, core	0.00332286	ABCA7, SNRNP200, ABCD4, DYNC1H1, ABCC5
ATP	0.00435466	ATP2B4, ABCD4, MYH14, DYNC1H1, ABCC5, DDX42
SM00382:AAA	0.00638197	ABCA7, SNRNP200, ABCD4, DYNC1H1, ABCC5
nucleotide binding	0.0126522	ABCD4, DYNC1H1, ABCC5, DDX42
P-loop	0.0156958	ABCD4, DYNC1H1, ABCC5, DDX42
GO:0005524~ATP binding	0.0280153	ABCA7, FASTKD1, CHKB, ATP2B4, SPEG, SNRNP200, ABCD4, POLG2, MYH14, DYNC1H1, ABCC5, DHX58, DDX42
GO:0032555~purine ribonucleotide binding	0.0287269	ABCA7, FASTKD1, CHKB, ATP2B4, SPEG, SNRNP200, ABCD4, POLG2, MYH14, MX1, DYNC1H1, MX2, ABCC5, DHX58, DDX42
GO:0032553~ribonucleotide binding	0.0287269	ABCA7, FASTKD1, CHKB, ATP2B4, SPEG, SNRNP200, ABCD4, POLG2, MYH14, MX1, DYNC1H1, MX2, ABCC5, DHX58, DDX42
GO:0032559~adenyl ribonucleotide binding	0.0307254	ABCA7, FASTKD1, CHKB, ATP2B4, SPEG, SNRNP200, ABCD4, POLG2, MYH14, DYNC1H1, ABCC5, DHX58, DDX42
GO:0000166~nucleotide binding	0.0338137	ABCA7, FASTKD1, CHKB, RBM6, ATP2B4, CRY2, SPEG, SNRNP200, ABCD4, POLG2, MYH14, DYNC1H1, MX1, MX2, ABCC5, DHX58, DDX42
nucleotide-binding	0.0393945	ABCA7, CHKB, ATP2B4, CRY2, SPEG, SNRNP200, ABCD4, MYH14, MX1, DYNC1H1, MX2, ABCC5, DHX58, DDX42
GO:0017076~purine nucleotide binding	0.0399055	ABCA7, FASTKD1, CHKB, ATP2B4, SPEG, SNRNP200, ABCD4, POLG2, MYH14, MX1, DYNC1H1, MX2, ABCC5, DHX58, DDX42
GO:0030554~adenyl nucleotide binding	0.0435156	ABCA7, FASTKD1, CHKB, ATP2B4, SPEG, SNRNP200, ABCD4, POLG2, MYH14, DYNC1H1, ABCC5, DHX58, DDX42
GO:0001883~purine nucleoside binding	0.0480013	ABCA7, FASTKD1, CHKB, ATP2B4, SPEG, SNRNP200, ABCD4, POLG2, MYH14, DYNC1H1, ABCC5, DHX58, DDX42
GO:0001882~nucleoside binding	0.0501627	ABCA7, FASTKD1, CHKB, ATP2B4, SPEG, SNRNP200, ABCD4, POLG2, MYH14, DYNC1H1, ABCC5, DHX58, DDX42
atp-binding	0.0759268	ABCA7, ATP2B4, SPEG, CHKB, SNRNP200, ABCD4, MYH14, DYNC1H1, DHX58, ABCC5, DDX42
nucleotide phosphate-binding region:ATP	0.148075	SPEG, CHKB, SNRNP200, ABCD4, MYH14, DYNC1H1, DHX58, DDX42
Annotation Cluster 3	Enrichment Score: 1.604
Term	P Value	Genes
GO:0042623~ATPase activity, coupled	0.000197868	ATP2B4, SNRNP200, ABCD4, MYH14, DYNC1H1, DHX58, ABCC5, DDX42
ATP	0.00435466	ATP2B4, ABCD4, MYH14, DYNC1H1, ABCC5, DDX42
GO:0042626~ATPase activity, coupled to transmembrane movement of substances	0.0852693	ATP2B4, ABCD4, ABCC5
GO:0043492~ATPase activity, coupled to movement of substances	0.0866071	ATP2B4, ABCD4, ABCC5
GO:0016820~hydrolase activity, acting on acid anhydrides, catalyzing transmembrane movement of substances	0.0879513	ATP2B4, ABCD4, ABCC5
GO:0015405~P-P-bond-hydrolysis-driven transmembrane transporter activity	0.103137	ATP2B4, ABCD4, ABCC5
GO:0015399~primary active transmembrane transporter activity	0.103137	ATP2B4, ABCD4, ABCC5
Annotation Cluster 4	Enrichment Score: 1.289
Term	PValue	Genes
GO:0042623~ATPase activity, coupled	0.000197868	ATP2B4, SNRNP200, ABCD4, MYH14, DYNC1H1, DHX58, ABCC5, DDX42
IPR011545:DNA/RNA helicase, DEAD/DEAH box type, N-terminal	0.0278809	SNRNP200, DHX58, DDX42
GO:0070035~purine NTP-dependent helicase activity	0.0709998	SNRNP200, DHX58, DDX42
GO:0008026~ATP-dependent helicase activity	0.0709998	SNRNP200, DHX58, DDX42
IPR014021:Helicase, superfamily 1 and 2, ATP-binding	0.0763263	SNRNP200, DHX58, DDX42
IPR001650:DNA/RNA helicase, C-terminal	0.0763263	SNRNP200, DHX58, DDX42
IPR014001:DEAD-like helicase, N-terminal	0.0787975	SNRNP200, DHX58, DDX42
SM00490:HELICc	0.104097	SNRNP200, DHX58, DDX42
SM00487:DEXDc	0.109054	SNRNP200, DHX58, DDX42
helicase	0.123148	SNRNP200, DHX58, DDX42
GO:0004386~helicase activity	0.129369	SNRNP200, DHX58, DDX42
nucleotide phosphate-binding region:ATP	0.148075	SPEG, CHKB, SNRNP200, ABCD4, MYH14, DYNC1H1, DHX58, DDX42
Annotation Cluster 5	Enrichment Score: 0.678
Term	P Value	Genes
IPR008957:Fibronectin, type III-like fold	0.18493	SPEG, IL7R, IL11RA
IPR003961:Fibronectin, type III	0.194169	SPEG, IL7R, IL11RA
SM00060:FN3	0.258089	SPEG, IL7R, IL11RA
Annotation Cluster 6	Enrichment Score: 0.664
Term	P Value	Genes
GO:0042113~B cell activation	0.0420582	GPR183, CHRNA4, IL7R
GO:0046649~lymphocyte activation	0.20991	GPR183, CHRNA4, IL7R
GO:0045321~leukocyte activation	0.278183	GPR183, CHRNA4, IL7R
GO:0001775~cell activation	0.349407	GPR183, CHRNA4, IL7R
transmembrane protein	0.558921	GPR183, CD247, CHRNA4, IL7R
Annotation Cluster 7	Enrichment Score: 0.662
Term	P Value	Genes
GO:0006917~induction of apoptosis	0.0481061	ARHGEF4, NACC1, TNFRSF10B, TNFRSF25, MX1
GO:0012502~induction of programmed cell death	0.0485621	ARHGEF4, NACC1, TNFRSF10B, TNFRSF25, MX1
GO:0008624~induction of apoptosis by extracellular signals	0.0832729	ARHGEF4, TNFRSF10B, TNFRSF25
GO:0043065~positive regulation of apoptosis	0.11227	ARHGEF4, NACC1, TNFRSF10B, TNFRSF25, MX1
GO:0043068~positive regulation of programmed cell death	0.114392	ARHGEF4, NACC1, TNFRSF10B, TNFRSF25, MX1
GO:0010942~positive regulation of cell death	0.115817	ARHGEF4, NACC1, TNFRSF10B, TNFRSF25, MX1
GO:0042981~regulation of apoptosis	0.455051	ARHGEF4, NACC1, TNFRSF10B, TNFRSF25, MX1
GO:0043067~regulation of programmed cell death	0.462753	ARHGEF4, NACC1, TNFRSF10B, TNFRSF25, MX1
GO:0010941~regulation of cell death	0.465633	ARHGEF4, NACC1, TNFRSF10B, TNFRSF25, MX1
GO:0006915~apoptosis	0.480423	ARHGEF4, FASTKD1, TNFRSF10B, TNFRSF25
GO:0012501~programmed cell death	0.490373	ARHGEF4, FASTKD1, TNFRSF10B, TNFRSF25
GO:0008219~cell death	0.602011	ARHGEF4, FASTKD1, TNFRSF10B, TNFRSF25
GO:0016265~death	0.606793	ARHGEF4, FASTKD1, TNFRSF10B, TNFRSF25
Annotation Cluster 8	Enrichment Score: 0.641
Term	P Value	Genes
GO:0043232~intracellular non-membrane-bounded organelle	0.13288	KIAA0892, PNMA3, NACC1, RRP1, HBA2, HBA1, MYBL1, PARP10, ITPR3, CBX7, FRMD8, RPL10, SPIB, POLG2, MYH14, DYNC1H1, IFFO1
GO:0043228~non-membrane-bounded organelle	0.13288	KIAA0892, PNMA3, NACC1, RRP1, HBA2, HBA1, MYBL1, PARP10, ITPR3, CBX7, FRMD8, RPL10, SPIB, POLG2, MYH14, DYNC1H1, IFFO1
GO:0005730~nucleolus	0.180113	PNMA3, NACC1, RRP1, MYBL1, PARP10, ITPR3
GO:0070013~intracellular organelle lumen	0.228689	KIAA0892, PNMA3, NACC1, RRP1, MLXIPL, ERAP2, MYBL1, POLG2, PARP10, ITPR3, DDX42
GO:0043233~organelle lumen	0.250792	KIAA0892, PNMA3, NACC1, RRP1, MLXIPL, ERAP2, MYBL1, POLG2, PARP10, ITPR3, DDX42
GO:0031974~membrane-enclosed lumen	0.270844	KIAA0892, PNMA3, NACC1, RRP1, MLXIPL, ERAP2, MYBL1, POLG2, PARP10, ITPR3, DDX42
GO:0031981~nuclear lumen	0.282371	KIAA0892, PNMA3, NACC1, RRP1, MLXIPL, MYBL1, PARP10, ITPR3, DDX42
GO:0005654~nucleoplasm	0.531695	KIAA0892, NACC1, MLXIPL, ITPR3, DDX42
Annotation Cluster 9	Enrichment Score: 0.585
Term	P Value	Genes
GO:0006350~transcription	0.105638	NACC1, TCF7, KLF12, HMBOX1, MLXIPL, ZNF7, NFIX, MYBL1, CBX7, ZNF234, CRY2, ZNF862, SP5, SPIB
transcription regulation	0.123679	NACC1, TCF7, KLF12, HMBOX1, MLXIPL, ZNF7, NFIX, MYBL1, CBX7, ZNF234, CRY2, ZNF862, SP5, SPIB
Transcription	0.139609	NACC1, TCF7, KLF12, HMBOX1, MLXIPL, ZNF7, NFIX, MYBL1, CBX7, ZNF234, CRY2, ZNF862, SP5, SPIB
DNA binding	0.199367	TCF7, SPIB, ZNF7, MYBL1
activator	0.209119	TCF7, SP5, SPIB, NFIX, MYBL1
GO:0045449~regulation of transcription	0.212564	TCF7, NACC1, KLF12, HMBOX1, MLXIPL, ZNF7, NFIX, MYBL1, KIAA2018, CBX7, ZNF234, CRY2, ZNF862, SP5, SPIB
dna-binding	0.221661	ZNF234, TCF7, KLF12, HMBOX1, MLXIPL, SP5, SPIB, NFIX, ZNF7, MYBL1, POLG2, KIAA2018
nucleus	0.285749	KIAA0892, PNMA3, TCF7, NACC1, RRP1, KLF12, HMBOX1, MLXIPL, RBM6, ZNF7, NFIX, PARP10, MYBL1, KIAA2018, CBX7, ZNF234, CRY2, SPEG, ZNF862, SNRNP200, SP5, SPIB, DDX42
GO:0003677~DNA binding	0.3433	TCF7, KLF12, HMBOX1, MLXIPL, RBM6, ZNF7, NFIX, MYBL1, KIAA2018, ZNF234, SP5, SPIB, POLG2
GO:0006355~regulation of transcription, DNA-dependent	0.347612	ZNF234, TCF7, KLF12, ZNF862, HMBOX1, MLXIPL, SPIB, NFIX, ZNF7, MYBL1
GO:0030528~transcription regulator activity	0.362137	TCF7, NACC1, KLF12, HMBOX1, MLXIPL, SPIB, NFIX, MYBL1, KIAA2018
GO:0051252~regulation of RNA metabolic process	0.373091	ZNF234, TCF7, KLF12, ZNF862, HMBOX1, MLXIPL, SPIB, NFIX, ZNF7, MYBL1
GO:0006357~regulation of transcription from RNA polymerase II promoter	0.609644	TCF7, KLF12, MLXIPL, SPIB
GO:0003700~transcription factor activity	0.642678	KLF12, HMBOX1, MLXIPL, SPIB, NFIX
Annotation Cluster 10	Enrichment Score: 0.555
Term	P Value	Genes
IPR015943:WD40/YVTN repeat-like	0.136118	SEC31B, WDR6, PLXND1, WDR91
repeat:WD 7	0.14915	SEC31B, WDR6, WDR91
repeat:WD 6	0.217654	SEC31B, WDR6, WDR91
IPR019782:WD40 repeat 2	0.250568	SEC31B, WDR6, WDR91
IPR017986:WD40 repeat, region	0.26955	SEC31B, WDR6, WDR91
IPR019781:WD40 repeat, subgroup	0.27588	SEC31B, WDR6, WDR91
repeat:WD 5	0.286689	SEC31B, WDR6, WDR91
IPR001680:WD40 repeat	0.313762	SEC31B, WDR6, WDR91
repeat:WD 4	0.316954	SEC31B, WDR6, WDR91
IPR019775:WD40 repeat, conserved site	0.331008	SEC31B, WDR6, WDR91
repeat:WD 3	0.340305	SEC31B, WDR6, WDR91
repeat:WD 2	0.355194	SEC31B, WDR6, WDR91
repeat:WD 1	0.355194	SEC31B, WDR6, WDR91
wd repeat	0.355604	SEC31B, WDR6, WDR91
SM00320:WD40	0.402469	SEC31B, WDR6, WDR91
